# Supplementary material for: Comparative Immunoreactivity Analyses of Hantaan Virus Glycoprotein-Derived MHC-I Epitopes in Vaccination
Source: Vaccines (Basel). 2022 Apr 6;10(4):564. doi: 10.3390/vaccines10040564 (PMC9030823; doi:10.3390/vaccines10040564)
Supplement: Supplementary file 1 [file vaccines-10-00564-s001.zip]

Archive with 6 entries (6 files):
- Supplementary Figures.pdf
- Table_S1.xls
- Table_S2.xlsx
- Table_S3 .xlsx
- Table_S4.xlsx
- Table_S5.xlsx
