# Supplementary material for: Comparative Immunoreactivity Analyses of Hantaan Virus Glycoprotein-Derived MHC-I Epitopes in Vaccination
Source: Vaccines (Basel). 2022 Apr 6;10(4):564. doi: 10.3390/vaccines10040564 (PMC9030823; doi:10.3390/vaccines10040564)
Supplement: Supplementary file 1 [file vaccines-10-00564-s001.zip › Table_S1.xls]

## Sheet: Table S1
	Supplementary Table S1. List of 148 glycoprotein (GP) sequences of Hantaan strains used in conservation analysis.
	Accession No.	Strain name
	JQ083394.1	HV004
	EF077656.1	N8
	KX687231.1	Aa14_239
	KX687230.1	Aa14_234
	KX687229.1	Aa14_207
	KX687228.1	Aa14_186
	KX687227.1	Aa13_3
	KT885048.1	76-118/POR
	MK548688.1	Aa17-49-R
	MK548663.1	Aa17-76-P
	MK548662.1	Aa17-66-P
	MK548661.1	Aa17-52-P
	MK548657.1	Aa16-22-P
	MK548656.1	Aa16-21-P
	KU207166.1	Aa14-204
	KU207165.1	Aa14-188
	KU207164.1	Aa14-184
	KU207163.1	Aa14-175
	KU207162.1	Aa14-172
	KU207161.1	Aa10-518
	KU207160.1	Aa10-434
	GQ120966.1	Z251
	M14627.1	76-118, clone M-56
	KY978756.1	AYW89-15
	LC209209.1	KHF, clone: 5
	LC209208.1	KHF, clone: 4
	KU207204.1	US8A14-2
	KU207203.1	ROKA14-11
	KU207189.1	Aa15-59
	KU207188.1	Aa15-58
	KU207187.1	Aa15-56
	KU207186.1	Aa10-265
	KU207185.1	Aa09-410
	KU207184.1	Aa09-17
	KU207183.1	Aa05-246
	KU207182.1	Aa04-722
	U38177.1	CUMC-B11
	U37729.1	CUMC-B11
	AF345636.2	84FLi
	AB030232.1	H8205
	KP970571.1	JS12
	KP970570.1	JS11
	KP970569.1	JS10
	KP970568.1	JS9
	KP970567.1	JS8
	KP970566.1	JS7
	KP970565.1	JS6
	KP970564.1	JS5
	KP970563.1	JS4
	KP970562.1	JS3
	KP970561.1	JS2
	KP970560.1	JS1
	FJ753399.1	ZLS-12
	FJ753397.1	ZLS6-11
	EU074672.1	TJJ16
	DQ371905.1	Q32
	KT935023.1	Aa14-438
	KT935022.1	Aa14-423
	KT935021.1	Aa14-412
	KT935020.1	Aa14-408
	KT935019.1	Aa14-406
	KT935018.1	Aa14-404
	KT935017.1	Aa14-386
	KT935016.1	Aa14-368
	KT935015.1	Aa14-362
	KT935014.1	Aa14-272
	KT935013.1	Aa14-266
	KT935012.1	Aa14-207
	KT935011.1	Aa14-204
	KT935010.1	Aa14-198
	KT935009.1	Aa14-188
	KT935008.1	Aa14-172
	KT935007.1	Aa10-679
	KT935006.1	Aa10-561
	KT935005.1	Aa10-518
	KT935004.1	Aa10-434
	KT935003.1	Aa10-288
	KT935002.1	Aa10-123
	KT935001.1	Aa09-1000
	KT935000.1	Aa09-948
	KT934999.1	Aa09-652
	KT934998.1	Aa05-775
	KT934996.1	Aa05-331
	KT934997.1	Aa05-771
	KT934995.1	Aa05-249
	KT934994.1	Aa05-241
	KT934993.1	Aa05-190
	KT934992.1	Aa03-387
	KT934991.1	Aa03-386
	KT934990.1	Aa03-161
	KJ857336.1	Fuyuan-Aa-145
	KJ857334.1	Fuyuan-Aa-26
	KC344264.1	LongquanAa-11-452
	KC344263.1	LongquanAa-11-473
	KC344262.1	LongquanAa-11-642
	KC344261.1	LongquanAa-11-694
	KC344260.1	LongquanAa-11-744
	KC344259.1	LongquanAa-11-745
	KC344258.1	LongquanAa-11-754
	KC344257.1	LongquanAa-11-774
	JQ912875.1	LongquanMf-09-8
	JQ912873.1	LongquanMf-09-473
	JQ912866.1	LongquanAa-10-98
	JQ912864.1	LongquanAa-10-74
	JQ912861.1	LongquanAa-10-58
	JQ912859.1	LongquanAa-10-393
	JQ912856.1	LongquanAa-10-101
	JQ912854.1	LongquanAa-09-698
	JQ912852.1	LongquanAa-09-689
	JQ912851.1	LongquanAa-09-626
	JQ912850.1	LongquanAa-09-541
	JQ912844.1	LongquanAa-09-489
	JQ912843.1	LongquanAa-09-476
	JQ912835.1	LongquanAa-09-350
	JQ912829.1	LongquanAa-09-24
	JQ912828.1	LongquanAa-09-238
	JQ912825.1	LongquanAa-09-191
	JQ912824.1	LongquanAa-09-171
	JQ912818.1	LongquanAa-08-492
	JQ912814.1	LongquanAa-08-300
	JQ912812.1	LongquanAa-08-278
	JQ912810.1	LongquanAa-08-235
	JQ912805.1	LongquanAa-08-196
	JQ912804.1	LongquanAa-08-157
	JQ912803.1	LongquanAa-08-150
	D25532.1	cl-2
	D25529.1	cl-1
	NC_005219.1	HTNVsMgp1
	JQ665882.1	WuhanAaJ10
	JQ665881.1	HubeiHu02
	EF990929.1	CGAa4MP9
	EF990928.1	CGAa4P15
	EF990927.1	CGAa1011
	EF990926.1	CGAa1015
	EF990925.1	CGAa31MP7
	EF990924.1	CGAa31P9
	EF990923.1	CGHu3612
	EF990922.1	CGHu3614
	AF366569.1	84FLi
	EU074224.1	Z5
	EU363819.1	CGHu2
	EU363818.1	CGHu3
	EU363817.1	CGRn2618
	EU363815.1	CGRni1
	EU363814.1	CGRn15
	AF035831.1	A9
	D00377.1	Lee
	D00376.1	HoJo virus
