# Supplementary material for: Comparative Immunoreactivity Analyses of Hantaan Virus Glycoprotein-Derived MHC-I Epitopes in Vaccination
Source: Vaccines (Basel). 2022 Apr 6;10(4):564. doi: 10.3390/vaccines10040564 (PMC9030823; doi:10.3390/vaccines10040564)
Supplement: Supplementary file 1 [file vaccines-10-00564-s001.zip › Table_S2.xlsx]

## Sheet: Sheet1
	Supplementary Table S2： List of Specific sequences of epitope prediction for mouse MHC-I and major HLA-I supertypes , including analysis of HLA-I and H2.There were 83 epitopes in H2 and 229 epitopes in HLA-I.
	H2-Db		H2-Dd		H2-Kb		H2-Kd		H2-Kk		H2-Ld		HLA-A1		HLA-A2		HLA-A3		HLA-A24		HLA-B7		HLA-B8		HLA-B15		HLA-B44		HLA-B58
	Position	sequence	Position	sequence	Position	sequence	Position	sequence	Position	sequence	Position	sequence	Position	sequence	Position	sequence	Position	sequence	Position	sequence	Position	sequence	Position	sequence	Position	sequence	Position	sequence	Position	sequence
	17	LTLRNVYDM	145	IVPIHACNM	41	IGYVELPPV	5	KWLVMASLV	44	VELPPVPLA	9	MASLVWPVL	18	TLRNVYDMK	8	VMASLVWPV	12	LVWPVLTLR	74	ITKYTQVSW	9	MASLVWPVL	72	MGIWKWLVM	69	QSLNTITKY	27	IECPHTVSF	69	QSLNTITKY
	38	NSVIGYVEL	161	LGPYRVQVV	72	NTITKYTQV	95	SFETVSTEV	201	FDIASVHIV	49	VPLADTAQM	57	MVPESSCSM	11	SLVWPVLTL	18	TLRNVYDMK	136	TYCKPTLYM	14	WPVLTLRNV	153	MMKSCLIAL	88	QSQSSQNSF	44	VELPPVPLA	74	ITKYTQVSW
	63	CSMDNHQSL	253	SAPIYVPTL	168	VVYERTYCM	142	LYMIVPIHA	237	TENKVQGYY	88	QSQSSQNSF	69	QSLNTITKY	32	TVSFGGNSV	68	HQSLNTITK	173	TYCMTGVLI	41	IGYVELPPV	168	VVYERTYCM	121	RSRKSVTCY	101	TEVDLKGTC	88	QSQSSQNSF
	91	SSQNSFETV	338	FSPGLFPKL	193	VSIIKHGIF	173	TYCMTGVLI	286	GEEIASYSI	146	VPIHACNMM	77	YTQVSWRGK	72	NTITKYTQV	77	YTQVSWRGK	200	IFDIASVHI	43	YVELPPVPL	253	ELKAHGVSC	135	STYCKPTLY	237	TENKVQGYY	121	RSRKSVTCY
	214	AVKGNTYKI	407	VSKQNRFRL	218	NTYKIFEQV	200	IFDIASVHI	287	EEIASYSIV	187	VPDQSVVSI	121	RSRKSVTCY	153	MMKSCLIAL	98	TVSTEVDLK	214	AVKGNTYKI	49	VPLADTAQM	343	QAHYKVCQV	166	VQVVYERTY	286	GEEIASYSI	203	IASVHIVCF
	248	IVGGNSAPI	483	ATAALLVTF	253	SAPIYVPTL	317	SGIPSYSSL	332	TEAKHVFSP	276	SPHGEDHDL	135	STYCKPTLY	158	LIALGPYRV	104	DLKGTCVLK	222	IFEQVKKSF	66	DNHQSLNTI	441	MLRDHINIL	212	FVAVKGNTY	287	EEIASYSIV	204	ASVHIVCFF
	253	SAPIYVPTL	610	FTPGCYRTL	317	SGIPSYSSL	368	GYYEAVHPC	370	YEAVHPCTV	319	IPSYSSLSI	166	VQVVYERTY	160	ALGPYRVQV	115	MVEESYRSR	240	KVQGYYICI	146	VPIHACNMM	528	SPRDKGFLC	236	DTENKVQGY	308	SDTLRLIAY	314	IAYSGIPSY
	317	SGIPSYSSL	791	GSAYKIITI	338	FSPGLFPKL	433	VYCNGQRKV	389	CEAFSEGGI	374	HPCTVFCVL	212	FVAVKGNTY	179	VLIEGKCFV	121	RSRKSVTCY	256	IYVPTLDDF	162	GPYRVQVVY	557	VLRKIKEEF	284	LAGEEIASY	370	YEAVHPCTV	330	SSTEAKHVF
	338	FSPGLFPKL	849	FGPLEGGGL	455	TITSLFSLL	496	VLIPAITFI	521	QENRLKSVL	384	GPGASCEAF	236	DTENKVQGY	218	NTYKIFEQV	131	LSCNSTYCK	265	RSMEAFTGI	187	VPDQSVVSI	585	VILTKTLVI	314	IAYSGIPSY	416	TEQQVNFVC	474	LCVPGFHGW
	407	VSKQNRFRL	876	MSPRDKGFL	501	ITFIILTVL	634	IFLLVLESI	536	FEKTKGSMV	466	VAHSIAVEL	249	VGGNSAPIY	252	NSAPIYVPT	135	STYCKPTLY	414	RLTEQQVNF	203	IASVHIVCF	687	IRYSRRVCV	362	GMIDLPGYY	521	QENRLKSVL	483	ATAALLVTF
	454	YTITSLFSL	884	LCPEFPGSF	507	TVLKFIANI	656	VWNDNAHGV	550	YECETYKEL	498	IPAITFIIL	314	IAYSGIPSY	265	RSMEAFTGI	147	PIHACNMMK	433	VYCNGQRKV	212	FVAVKGNTY	947	YRRKLTNPL	414	RLTEQQVNF	534	EEFEKTKGS	485	AALLVTFCF
	466	VAHSIAVEL	1035	KGGHSGSTF	610	FTPGCYRTL	782	LYLDQLKPV	649	SETPLTPVW	628	YIFTMWIFL	362	GMIDLPGYY	294	IVGPANAKV	157	CLIALGPYR	441	VILTKTLVI	253	SAPIYVPTL			426	RVDMDIVVY	536	FEKTKGSMV	589	KVCQVTHRF
	645	AASASETPL			683	SKYTYRRKL	839	KFSQGDTLL	708	EEQTIGVDV	667	VPMHTDLEL	371	EAVHPCTVF	338	FSPGLFPKL	176	MTGVLIEGK	483	ATAALLVTF	276	SPHGEDHDL			483	ATAALLVTF	550	YECETYKEL	636	LLVLESILW
	809	FGEENLCKI			844	DTLLFFGPL	913	GYKKVMATI	810	GEENLCKII	788	KPVGSAYKI	390	EAFSEGGIF	341	GLFPKLNHT	208	IVCFFVAVK	496	VLIPAITFI	284	LAGEEIASY			508	VLKFIANIF	580	TEAAFQAHY	649	SETPLTPVW
	924	FQSFNTSTM			919	ATIDSFQSF	1015	CYGAESVTL	979	IEGAWGSGV	916	KVMATIDSF	412	RFRLTEQQV	419	QVNFVCQRV	213	VAVKGNTYK	589	KVCQVTHRF	296	GPANAKVPH			528	VLRKIKEEF	649	SETPLTPVW	677	FSLTSSSKY
	989	FTLTCLVSL					1090	WFVKSGEWI					426	RVDMDIVVY	454	YTITSLFSL	219	TYKIFEQVK	622	RYKSRCYIF	314	IAYSGIPSY			589	KVCQVTHRF	695	LEEAQSIDL	679	LTSSSKYTY
	1058	AAAPHLDKV					1101	IFSGNWIVL					437	GQRKVILTK	455	TITSLFSLL	232	STCNDTENK	627	CYIFTMWIF	319	IPSYSSLSI			677	FSLTSSSKY	696	EEAQSIDLH	801	YSRRVCVQF
	1118	FSLVLLSIL											454	YTITSLFSL	458	SLFSLLPGV	257	YVPTLDDFR	629	IFTMWIFLL	343	FPKLNHTNC			679	LTSSSKYTY	708	EEQTIGVDV	840	FSQGDTLLF
													483	ATAALLVTF	461	SLLPGVAHS	293	SIVGPANAK	634	IFLLVLESI	356	IPLIWTGMI			728	NLKTSFHCY	714	VDVHALGHW	854	GGGLIFKHW
													503	FIILTVLKF	462	LLPGVAHSI	304	HSASSDTLR	721	HWFDGRLNL	371	EAVHPCTVF			786	QLKPVGSAY	742	YEYPWHTAK	916	KVMATIDSF
													553	ETYKELKAH	468	HSIAVELCV	327	ILTSSTEAK	839	KFSQGDTLL	374	HPCTVFCVL			832	CIIGTVSKF	810	GEENLCKII	919	ATIDSFQSF
													580	TEAAFQAHY	496	VLIPAITFI	337	VFSPGLFPK	861	HWCTSTCQF	384	GPGASCEAF			840	FSQGDTLLF	919	ATIDSFQSF	933	HFTDERIEW
													616	RTLNLFRYK	500	AITFIILTV	345	KLNHTNCDK	913	GYKKVMATI	390	EAFSEGGIF			841	SQGDTLLFF	939	IEWKDPDGM	975	QTSSIEGAW
													624	KSRCYIFTM	507	TVLKFIANI	362	GMIDLPGYY	916	KVMATIDSF	463	LPGVAHSIA			898	FATTPICEY	966	GENPCKIGL	995	VSLTECPTF
													682	SSKYTYRRK	630	FTMWIFLLV	401	TSSMCLVSK	919	ATIDSFQSF	466	VAHSIAVEL			906	YDGNMVSGY	1048	GEDCSQIGL	1098	ISGIFSGNW
													715	DVHALGHWF	635	FLLVLESIL	406	LVSKQNRFR	926	SFNTSTMHF	476	VPGFHGWAT			916	KVMATIDSF	1070	SEIENSKVY
													734	HCYGACTKY	638	VLESILWAA	412	RFRLTEQQV	933	HFTDERIEW	493	FGWVLIPAI			919	ATIDSFQSF
													786	QLKPVGSAY	640	ESILWAASA	418	QQVNFVCQR	1015	CYGAESVTL	498	IPAITFIIL			924	FQSFNTSTM
													832	CIIGTVSKF	706	EIEEQTIGV	432	VVYCNGQRK	1089	CWFVKSGEW	582	AAFQAHYKV			934	FTDERIEWK
													919	ATIDSFQSF	710	QTIGVDVHA	437	GQRKVILTK	1101	IFSGNWIVL	654	TPVWNDNAH			1008	KACDKAICY
													1023	LTRGQNTVK	757	YQYETSWGC	518	TSNQENRLK	1114	VFLLFSLVL	667	VPMHTDLEL			1070	SEIENSKVY
													1036	GGHSGSTFK	947	MLRDHINIL	541	GSMVCDVCK	1117	LFSLVLLSI	677	FSLTSSSKY
															989	FTLTCLVSL	581	EAAFQAHYK			693	NPLEEAQSI
															996	SLTECPTFL	590	VCQVTHRFR			697	EAQSIDLHI
															1022	TLTRGQNTV	608	QNFTPGCYR			788	KPVGSAYKI
															1055	GLHAAAPHL	614	CYRTLNLFR			840	FSQGDTLLF
															1058	AAAPHLDKV	616	RTLNLFRYK			850	GPLEGGGLI
															1100	GIFSGNWIV	624	KSRCYIFTM			877	SPRDKGFLC
															1108	VLIVLCVFL	680	TSSSKYTYR			898	FATTPICEY
															1115	FLLFSLVLL	681	SSSKYTYRR			947	MLRDHINIL
															1121	VLLSILCPV	682	SSKYTYRRK			1082	APQCGIKCW
																	726	RLNLKTSFH
																	747	HTAKCHYER
																	786	QLKPVGSAY
																	792	SAYKIITIR
																	795	KIITIRYSR
																	796	IITIRYSRR
																	819	DMNDCFVSR
																	930	STMHFTDER
																	934	FTDERIEWK
																	1017	GAESVTLTR
																	1023	LTRGQNTVK
																	1036	GGHSGSTFK
																	1057	HAAAPHLDK
																	1068	GISEIENSK
																	1123	LSILCPVRK
																	1125	ILCPVRKHK
