# Supplementary material for: Comparative Immunoreactivity Analyses of Hantaan Virus Glycoprotein-Derived MHC-I Epitopes in Vaccination
Source: Vaccines (Basel). 2022 Apr 6;10(4):564. doi: 10.3390/vaccines10040564 (PMC9030823; doi:10.3390/vaccines10040564)
Supplement: Supplementary file 1 [file vaccines-10-00564-s001.zip › Table_S3 .xlsx]

## Sheet: Sheet1
	Supplementary Table S3: Immunogenicity Analysis of HTNV GP 9-mer epitopes
	MHC-I Haplotypes	probable antigen	probable non-antigen
	HLA-A1	16	16
	HLA-A2	18	23
	HLA-A3	35	22
	HLA-A24	16	16
	HLA-B7	24	17
	HLA-B8	5	6
	HLA-B15	13	20
	HLA-B44	15	11
	HLA-B58	16	9
	H2-Db	10	8
	H2-Dd	7	5
	H2-Kb	6	9
	H2-Kd	6	11
	H2-Kk	8	7
	H2-Ld	8	7
