# Supplementary material for: Comparative Immunoreactivity Analyses of Hantaan Virus Glycoprotein-Derived MHC-I Epitopes in Vaccination
Source: Vaccines (Basel). 2022 Apr 6;10(4):564. doi: 10.3390/vaccines10040564 (PMC9030823; doi:10.3390/vaccines10040564)
Supplement: Supplementary file 1 [file vaccines-10-00564-s001.zip › Table_S4.xlsx]

## Sheet: Sheet1
Supplementary Table S4: List of the epitopes with difference in affinity before and after mutation
Amino Acid Number	KT885048.1	Variants	Dominant in KT885048.1	Dominant in variants	HLA
214-222	AVKGNTYKI	AVKGNTYKL	No	Yes	HLA-B07:02
			No	Yes	HLA-B08:01
			No	Yes	HLA-B15:01
			No	Yes	HLA-A30:02
218-226	NTYKIFEQV	NTYKLFEQV	Yes	No	HLA-A32:01
221-229	KIFEQVKKS	KLFEQVKKS	No	Yes	HLA-A02:01
			No	Yes	HLA-A02:03
			No	Yes	HLA-A02:06
494-502	FGWVLIPAI	FGWVLIPAV	No	Yes	HLA-A02:06
496-504	WVLIPAITF	WVLIPALTF	No	Yes	HLA-B15:01
		WVLIPALTF	No	Yes	HLA-B58:01
		WVLIPAVTF	No	Yes	HLA-B15:01
497-505	VLIPAITFI	VLIPALTFI	Yes	No	HLA-A24:02
			Yes	No	HLA-B51:01
501-509	AITFIILTV	ALTFIILTV	Yes	No	HLA-A68:02
502-510	ITFIILTVL	LTFIILTVL	Yes	No	HLA-A32:01
			Yes	No	HLA-A68:02
			Yes	No	HLA-B58:01
1069-1077	GISEIENSK	GISEMENSK	Yes	No	HLA-A68:01
1071-1079	SEIENSKVY	SEMENSKVY	No	Yes	HLA-B53:01
