# Supplementary material for: Comparative Immunoreactivity Analyses of Hantaan Virus Glycoprotein-Derived MHC-I Epitopes in Vaccination
Source: Vaccines (Basel). 2022 Apr 6;10(4):564. doi: 10.3390/vaccines10040564 (PMC9030823; doi:10.3390/vaccines10040564)
Supplement: Supplementary file 1 [file vaccines-10-00564-s001.zip › Table_S5.xlsx]

## Sheet: Sheet1
Supplementary Table S5: Hantavirus restriction epitopes obtained by data consulting
Names	Epitopes	HLA supertypes	Immunogenicity prediction	Interspecies	Intraspecies	genotypes	Superfamilies	Cluster	Species
VFV9	VLIEGKCFV	HLA-A0201	0.598285	-	-	HLA-A0201	HLA-A2	HLA-I exclusive	Human
VV9	VMASLVWPV	HLA-A0201	0.354335	-	+	HLA-A0201	HLA-A2	HLA-I exclusive	Human
SV9	SLFSLLPGV	HLA-A0201	0.400337	-	-	HLA-A0201	HLA-A2	HLA-I exclusive	Human
SL9	SLTECPTFL	HLA-A0201	-0.0803289	-	-	HLA-A0201	HLA-A2	HLA-I exclusive	Human
FL9	FLLVLESIL	HLA-A0201	0.0929158	-	-	HLA-A0201	HLA-A2	HLA-I exclusive	Human
LL9	LIWTGMIDL	HLA-A0201	0.50261	-	+	—	—	—	—
VI9	VIGQCIYTI	HLA-A0201	-0.284311	-	+	—	—	—	—
GP161-169	LGPYRVQVV	H2-Dd	1.23532	-	-	H2-Dd	H2-D	H2 exclusive	Mouse
GP173-181*	SYCMTGVLI	H2-Kd	0.7601	-	+	—	—	—	—
—	ITSLFSLL	H2-Kb	0.0085	-	-	—	—	—	—
* The GP173-181 in our study was TYCMTGVLI. The comparision of two epitopes was in the below table.
Epitopes	HLA supertypes	Immunogenicity prediction	Interspecies	Intraspecies
TYCMTGVLI	H2-Kd	0.7224	+	-
SYCMTGVLI	H2-Kd	0.7601	-	+
